# Supplementary material for: Causality of immune cells on primary sclerosing cholangitis: a bidirectional two-sample Mendelian randomization study
Source: Front Immunol. 2024 Jul 1;15:1395513. doi: 10.3389/fimmu.2024.1395513 (PMC11246896; doi:10.3389/fimmu.2024.1395513)
Supplement: Supplementary Table 1 — The causal effects of immune cells on PSC by Mendelian randomization analysis. [file Table_1.xlsx]

## Sheet: Sheet1
Immune Traits	Methods	OR（95% CI）	P-value	Cochran’s Q		MR-Egger
				Q	P-value	Intercept	P-value
CD11c on CD62L+ myeloid DC	MR Egger	1.178（1.015-1.367）	0.0507493	13.448	0.414	-0.013	0.538
	Weighted median	1.207（1.052-1.385）	0.00720743
	Inverse variance weighted	1.136（1.032-1.250）	0.0093074	13.861	0.46
	Simple mode	1.187（0.977-1.442）	0.10622
	Weighted mode	1.201（1.032-1.397）	0.0324082
CD28 on resting Treg	MR Egger	0.624（0.469-0.829）	0.082901	0.678	0.712	0.061	0.358
	Weighted median	0.722（0.622-0.839）	1.72443e-05
	Inverse variance weighted	0.724（0.630-0.833）	5.94583e-06	2.083	0.555
	Simple mode	0.843（0.595-1.196）	0.40962
	Weighted mode	0.700（0.599-0.818）	0.0205563
CD3 on secreting Treg	MR Egger	0.843（0.726-0.979）	0.0468233	11.903	0.371	0.024	0.387
	Weighted median	0.891（0.810-0.981）	0.0184358
	Inverse variance weighted	0.893（0.823-0.969）	0.00665694	12.783	0.385
	Simple mode	0.897（0.754-1.067）	0.243379
	Weighted mode	0.895（0.814-0.983）	0.0393985
CD62L- myeloid DC AC	MR Egger	1.168（0.883-1.545）	0.318625	6.083	0.414	0.244	0.521
	Weighted median	1.181（0.962-1.449）	0.11099
	Inverse variance weighted	1.267（1.086-1.477）	0.00257948	6.554	0.477
	Simple mode	1.125（0.857-1.477）	0.423568
	Weighted mode	1.166（0.935-1.454）	0.214852
