# Supplementary material for: Causality of immune cells on primary sclerosing cholangitis: a bidirectional two-sample Mendelian randomization study
Source: Front Immunol. 2024 Jul 1;15:1395513. doi: 10.3389/fimmu.2024.1395513 (PMC11246896; doi:10.3389/fimmu.2024.1395513)
Supplement: Supplementary Table 2 — The causal effects of PSC on immune cells by Mendelian randomization analysis. [file Table_2.xlsx]

## Sheet: Sheet2
Exposures	Outcomes	Id_outcomes		Inverse variance weighted				MR Egger				Simple mode				Weighted median				Weighted mode				Cochran’s Q		MR-Egger
			n_snp	OR	Low	Up	P-val	OR	Low	Up	P-val	OR	Low	Up	P-val	OR	Low	Up	P-val	OR	Low	Up	P-val	Q	P-val	Egger_intercept	P-val
Primary sclerosing cholangitis	EM CD8+ T cell AC	ebi-a-GCST90001554	17	1.09055	1.04307	1.14019	0.00013521	1.0975	1.03409	1.16479	0.00787237	1.09948	0.96643	1.25084	0.168838	1.09512	1.03751	1.15594	0.000983092	1.09659	1.03378	1.16321	0.00741549	9.10102	0.909195	-0.00413117	0.756869
Primary sclerosing cholangitis	CD8+ T cell AC	ebi-a-GCST90001592	18	1.07291	1.03069	1.11686	0.000591087	1.08334	1.02711	1.14265	0.00953948	1.12758	1.01918	1.2475	0.032491	1.08705	1.03359	1.14328	0.00117816	1.09275	1.03694	1.15156	0.004082	11.9586	0.802638	-0.00641938	0.596148
Primary sclerosing cholangitis	CD28− CD127− CD25++ CD8+ T cell AC	ebi-a-GCST90001675	17	1.0942	1.04643	1.14415	7.72e-05	1.11274	1.0487	1.18068	0.00301663	1.1337	1.01392	1.26764	0.0426343	1.10678	1.05274	1.16359	7.11e-05	1.11137	1.05575	1.16991	0.00096653	18.8271	0.277733	-0.0114002	0.406517
Primary sclerosing cholangitis	CD28− CD25++ CD8+ T cell AC	ebi-a-GCST90001678	17	1.0861	1.03748	1.13699	0.000407958	1.11879	1.05567	1.18568	0.00178423	1.10649	0.989067	1.23786	0.0961302	1.11033	1.05848	1.16471	1.79e-05	1.11135	1.05977	1.16544	0.000491768	21.9997	0.143201	-0.0199568	0.146156
Primary sclerosing cholangitis	CD28− CD8+ T cell/CD8+ T cell	ebi-a-GCST90001686	17	1.07331	1.03331	1.11487	0.000261378	1.08734	1.03321	1.1443	0.00579647	1.10162	0.989768	1.2261	0.0954837	1.07555	1.02711	1.12627	0.00195113	1.079	1.02783	1.13273	0.00736625	16.1169	0.444834	-0.00861741	0.459986
Primary sclerosing cholangitis	CD28− CD8+ T cell AC	ebi-a-GCST90001687	17	1.09632	1.05076	1.14385	2.17e-05	1.10786	1.04711	1.17213	0.00285185	1.08779	0.955883	1.23791	0.2202	1.10536	1.05162	1.16185	8.18e-05	1.10245	1.04336	1.16488	0.00315478	11.1589	0.799574	-0.0069168	0.588649
Primary sclerosing cholangitis	CD45 RA− CD28− CD8+ T cell AC	ebi-a-GCST90001695	17	1.06269	1.01461	1.11306	8.16e-05	1.07371	1.00849	1.14314	0.0070516	1.12699	1.00595	1.26259	0.262359	1.06879	1.01063	1.13029	0.00478331	1.08021	1.0221	1.14164	0.0201547	10.8575	0.818192	-0.295831	0.823804
